# Supplementary material for: Communications Is Time for Care: An Italian Monocentric Survey on Human Papillomavirus (HPV) Risk Information as Part of Cervical Cancer Screening
Source: J Pers Med. 2022 Aug 26;12(9):1387. doi: 10.3390/jpm12091387 (PMC9505682; doi:10.3390/jpm12091387)
Supplement: Supplementary file 1 [file jpm-12-01387-s001.zip]

Archive with 1 entries (1 files):
- jpm-1846977-supplementary.pdf
